# Supplementary material for: Solar-driven methanogenesis with ultrahigh selectivity by turning down H2 production at biotic-abiotic interface
Source: Nat Commun. 2022 Nov 3;13:6612. doi: 10.1038/s41467-022-34423-1 (PMC9633801; doi:10.1038/s41467-022-34423-1)
Supplement: Supplementary file 3 — Source Data [file 41467_2022_34423_MOESM3_ESM.xlsx]

## Sheet: Fig. 2i
Energy (eV)	Normalized Absorption					Energy (eV)	Normalized Absorption
	Ni-foil	NiO	Ni/Cu@CdS				Cu-foil	Cu2O	CuO	Ni/Cu@CdS
8320.73	0.00452	0.00314	0.003			8960.08	0.00382	0.00499	0.000551458	0.0032
8321.74	0.00457	0.00369	0.00473			8960.1	0.00383	0.00499	0.000560282	0.00335
8323.23	0.00283	0.00462	0.00925			8960.79	0.00416	0.00511	0.000893826	0.00347
8324.24	0.00465	0.00541	0.01472			8961.47	0.0044	0.00557	0.00116	0.00402
8325.25	0.00912	0.00631	0.02392			8962.14	0.00479	0.00579	0.00153	0.00397
8326.73	0.01526	0.00752	0.04585			8962.83	0.0052	0.00626	0.00178	0.00383
8327.74	0.02164	0.00864	0.06843			8963.52	0.00566	0.00661	0.00183	0.00385
8329.23	0.04814	0.01064	0.11079			8964.25	0.00619	0.00713	0.00199	0.00426
8330.24	0.09483	0.01233	0.14523			8964.92	0.00669	0.00754	0.00217	0.00486
8331.73	0.19702	0.01573	0.19889			8965.62	0.00734	0.00802	0.00239	0.00546
8332.74	0.25708	0.01926	0.23512			8966.29	0.00803	0.00868	0.00256	0.00611
8334.23	0.32184	0.03302	0.28748			8967.02	0.00878	0.00917	0.00294	0.00674
8335.24	0.3447	0.04749	0.3215			8967.69	0.00965	0.00997	0.00319	0.00702
8336.73	0.38369	0.04268	0.37224			8968.37	0.01056	0.01056	0.00354	0.00741
8337.75	0.41946	0.05268	0.41132			8969.04	0.01166	0.01145	0.00393	0.00801
8339.24	0.47103	0.09394	0.47938			8969.73	0.0129	0.01221	0.00431	0.00891
8340.73	0.53989	0.14682	0.56379			8970.43	0.01431	0.01339	0.00488	0.01006
8341.74	0.59633	0.22228	0.62559			8971.18	0.0161	0.01472	0.00551	0.01165
8343.24	0.69896	0.39689	0.72086			8971.85	0.01804	0.01595	0.00605	0.0141
8344.73	0.79655	0.55078	0.80795			8972.52	0.0203	0.01747	0.00667	0.01663
8345.74	0.86515	0.65906	0.85873			8973.2	0.02324	0.01924	0.00731	0.01992
8347.24	0.91492	0.91909	0.91815			8973.91	0.02696	0.02137	0.0081	0.02592
8348.73	0.92097	1.13227	0.95793			8974.6	0.03133	0.0239	0.00889	0.03386
8349.75	0.91394	1.22947	0.97359			8975.32	0.03784	0.027	0.0099	0.04605
8351.24	0.89856	1.39487	0.98716			8975.99	0.04635	0.03079	0.01103	0.06521
8352.74	0.90742	1.45322	0.99092			8976.69	0.05928	0.03564	0.01245	0.09272
8353.85	0.92963	1.37066	0.9878			8977.4	0.07986	0.0425	0.01424	0.12588
8354.95	0.9549	1.25762	0.98062			8978.11	0.11871	0.05195	0.01673	0.16654
8356.09	0.96868	1.1539	0.96883			8978.81	0.18411	0.0656	0.02	0.20773
8357.26	0.96712	1.0878	0.95408			8979.54	0.29349	0.08982	0.02537	0.25394
8358.46	0.95356	1.03962	0.93749			8980.22	0.38307	0.13153	0.03127	0.30029
8359.69	0.94241	0.96914	0.91966			8980.93	0.42771	0.22251	0.03552	0.34001
8360.94	0.93092	0.8873	0.90304			8981.64	0.44364	0.39465	0.04009	0.38035
8362.2	0.91642	0.83022	0.89024			8982.32	0.44072	0.58125	0.04832	0.41442
8363.52	0.89926	0.81136	0.88011			8983.01	0.43497	0.64955	0.0625	0.44335
8364.84	0.88921	0.83604	0.87347			8983.71	0.44042	0.59073	0.08133	0.46967
8366.19	0.88525	0.89315	0.87098			8984.42	0.46099	0.52114	0.10976	0.49353
8367.61	0.88375	0.94215	0.87291			8985.18	0.49027	0.49811	0.15587	0.51719
8369.02	0.88611	0.94873	0.87838			8985.87	0.51591	0.51744	0.22376	0.54365
8370.46	0.89606	0.92486	0.88721			8986.55	0.5424	0.55323	0.30403	0.57419
8371.93	0.91128	0.89725	0.89897			8987.22	0.5732	0.59071	0.37574	0.60434
8373.44	0.93297	0.88082	0.91356			8987.94	0.61063	0.62761	0.41863	0.64011
8374.94	0.95839	0.86526	0.92832			8988.61	0.65676	0.66494	0.43305	0.6796
8376.5	0.98807	0.84507	0.94271			8989.29	0.70594	0.70576	0.43907	0.72262
8378.07	1.01187	0.82993	0.95457			8989.99	0.76171	0.7463	0.45673	0.76878
8379.69	1.02749	0.82706	0.96142			8990.68	0.81827	0.78813	0.49862	0.8151
8381.32	1.031	0.83892	0.96215			8991.4	0.87197	0.8384	0.56543	0.85551
8382.98	1.02028	0.86266	0.95771			8992.11	0.92038	0.89755	0.64518	0.88726
8384.67	0.99968	0.88776	0.94952			8992.87	0.95733	0.96562	0.74157	0.88897
8386.39	0.97243	0.90737	0.93955			8993.53	0.97668	1.02001	0.83472	0.91497
8388.14	0.94394	0.921	0.93092			8993.57	0.9775	1.02257	0.84055	0.93855
8389.89	0.92463	0.94194	0.92508			8994.2	0.97996	1.05752	0.9297	0.95545
						8994.94	0.97065	1.08033	1.00651	0.96715
						8995.62	0.95481	1.09457	1.05417	0.97328
						8996.3	0.93718	1.10545	1.09703	0.9745
						8996.97	0.92117	1.10988	1.13919	0.97257
						8997.67	0.90954	1.10002	1.18489	0.9707
						8998.39	0.90408	1.07512	1.23646	0.9692
						8999.07	0.90648	1.0458	1.28304	0.96907
						8999.76	0.91763	1.01773	1.31158	0.96942
						9000.44	0.93665	0.99378	1.31167	0.97056
						9001.12	0.96068	0.97226	1.2942	0.9718
						9001.84	0.98476	0.95216	1.26905	0.97262
						9002.53	0.99996	0.93782	1.2397	0.97252
						9003.21	1.00391	0.92922	1.20524	0.9707
						9003.89	0.99609	0.92609	1.16205	0.96601
						9004.59	0.98002	0.92848	1.11575	0.95971
						9005.31	0.96103	0.93506	1.07439	0.95166
						9006.01	0.94304	0.94255	1.04242	0.94278
						9006.7	0.92806	0.95048	1.01657	0.93471
						9007.38	0.91565	0.95827	0.99528	0.92505
						9008.06	0.90435	0.9663	0.97567	0.91638
						9008.78	0.8932	0.97497	0.95787	0.90961
						9009.5	0.88271	0.98505	0.94503	0.90381
						9010.16	0.87425	0.99464	0.93886	0.89915
						9010.86	0.86931	1.00305	0.93788	0.89629
						9011.56	0.86781	1.00799	0.94049	0.89547
						9012.3	0.86905	1.00876	0.94542	0.89581
						9013	0.87184	1.00666	0.9501	0.8974
						9013.72	0.87598	1.00374	0.95345	0.89981
						9014.4	0.88057	1.00209	0.95471	0.90339
						9015.1	0.8867	1.00145	0.95417	0.90757
						9015.82	0.89433	1.00079	0.95241	0.91237
						9016.52	0.90329	0.99793	0.9499	0.91787
						9017.2	0.91338	0.99168	0.94693	0.92395
						9017.9	0.92432	0.98192	0.94349	0.93037
						9018.6	0.93547	0.96989	0.9394	0.93702
						9019.32	0.94637	0.95687	0.93427	0.94403
						9020.04	0.95678	0.9455	0.92751	0.95035
						9020.74	0.9669	0.93753	0.91913	0.95616
						9021.42	0.97684	0.93138	0.90901	0.96211
						9022.1	0.98637	0.92632	0.89704	0.9698
						9022.82	0.99555	0.9215	0.88321	0.97628
						9023.82	1.00671	0.91487	0.86388	0.98057
						9024.81	1.01458	0.90943	0.84692	0.98218
						9025.78	1.01688	0.90533	0.83356	0.98142
						9026.84	1.01261	0.90231	0.8231	0.97961
						9027.83	1.00307	0.90057	0.8161	0.9767
						9028.81	0.98973	0.89932	0.8115	0.97264
						9029.78	0.97579	0.89863	0.80983	0.96755

## Sheet: Fig. 2j
Energy (eV)	FT k2 χ(k)					Energy (eV)	FT k2 χ(k)
	Ni-foil	NiO	Ni/Cu@CdS				Cu-foil	Cu2O	CuO	Ni/Cu@CdS
0	0.03643	0.11276	0.06535			0	0.01556	0.04898	0.07621	0.01802
0.03068	0.03694	0.12622	0.05552			0.03068	0.01387	0.04882	0.06956	0.02562
0.06136	0.04122	0.13502	0.04844			0.06136	0.01698	0.048	0.06083	0.03112
0.09204	0.0464	0.13743	0.04679			0.09204	0.02168	0.04653	0.05084	0.03426
0.12272	0.05053	0.13301	0.05116			0.12272	0.02581	0.04454	0.04085	0.03492
0.1534	0.05277	0.12229	0.05925			0.1534	0.0286	0.04218	0.03251	0.03314
0.18408	0.05304	0.10678	0.06823			0.18408	0.02988	0.03964	0.02755	0.02917
0.21476	0.05181	0.08916	0.07608			0.21476	0.02985	0.03712	0.02637	0.02339
0.24544	0.04996	0.07393	0.08158			0.24544	0.02892	0.03484	0.02717	0.01647
0.27612	0.0485	0.0674	0.08404			0.27612	0.02759	0.03303	0.02753	0.00982
0.3068	0.04823	0.07313	0.08321			0.3068	0.02631	0.03198	0.02596	0.00817
0.33748	0.04928	0.08716	0.07921			0.33748	0.02532	0.03191	0.02189	0.01362
0.36816	0.05109	0.10309	0.0726			0.36816	0.02452	0.03286	0.01557	0.02037
0.39884	0.05269	0.11654	0.06443			0.39884	0.02364	0.03466	0.00887	0.0262
0.42951	0.05321	0.125	0.05645			0.42951	0.0224	0.03691	0.01014	0.03035
0.46019	0.05213	0.12716	0.05121			0.46019	0.02081	0.03914	0.01949	0.03238
0.49087	0.04953	0.12265	0.05123			0.49087	0.01932	0.04087	0.02985	0.03208
0.52155	0.04619	0.11197	0.05691			0.52155	0.01887	0.04171	0.03912	0.02943
0.55223	0.04379	0.09676	0.06616			0.55223	0.02039	0.04142	0.04621	0.02461
0.58291	0.04442	0.0804	0.0764			0.58291	0.02384	0.03992	0.05045	0.01806
0.61359	0.04915	0.06915	0.08565			0.61359	0.02829	0.03741	0.05163	0.01097
0.64427	0.05704	0.07054	0.09259			0.64427	0.0326	0.03442	0.05023	0.00828
0.67495	0.06603	0.08497	0.0964			0.67495	0.03583	0.03188	0.04775	0.01472
0.70563	0.07408	0.10537	0.09668			0.70563	0.03725	0.03098	0.04688	0.02366
0.73631	0.07959	0.12526	0.0934			0.73631	0.03637	0.03253	0.05049	0.03223
0.76699	0.08143	0.14053	0.087			0.76699	0.03296	0.03629	0.05926	0.03938
0.79767	0.07907	0.14856	0.07851			0.79767	0.0271	0.04122	0.07119	0.0444
0.82835	0.07267	0.14787	0.06985			0.82835	0.01936	0.0462	0.08338	0.04674
0.85903	0.06346	0.1381	0.06409			0.85903	0.01162	0.05054	0.09322	0.04604
0.88971	0.05443	0.12041	0.06478			0.88971	0.01123	0.05413	0.09867	0.04207
0.92039	0.05091	0.09893	0.0733			0.92039	0.01997	0.05766	0.0984	0.03482
0.95107	0.05729	0.0841	0.08776			0.95107	0.03028	0.06264	0.09223	0.02451
0.98175	0.07152	0.09232	0.10512			0.98175	0.03946	0.07097	0.08225	0.01182
1.01243	0.08831	0.12554	0.12289			1.01243	0.04624	0.08405	0.07537	0.00731
1.04311	0.1035	0.17141	0.13925			1.04311	0.04979	0.10208	0.08389	0.02316
1.07379	0.11427	0.2207	0.15284			1.07379	0.04964	0.12414	0.11354	0.04135
1.10447	0.11882	0.26802	0.1626			1.10447	0.04584	0.14872	0.1585	0.05988
1.13515	0.11636	0.30992	0.16773			1.13515	0.03947	0.17409	0.21191	0.0778
1.16583	0.10741	0.34427	0.16763			1.16583	0.03378	0.19846	0.26885	0.09423
1.19651	0.09462	0.37023	0.16192			1.19651	0.03522	0.22021	0.32543	0.10839
1.22718	0.08418	0.38842	0.15049			1.22718	0.04722	0.238	0.37836	0.11955
1.25786	0.08561	0.401	0.13358			1.25786	0.06598	0.25108	0.42497	0.12717
1.28854	0.10333	0.41157	0.11202			1.28854	0.08738	0.25955	0.46345	0.13084
1.31922	0.13135	0.42447	0.0881			1.31922	0.10872	0.2648	0.49324	0.13036
1.3499	0.16133	0.44365	0.06816			1.3499	0.12799	0.26986	0.51541	0.12578
1.38058	0.18681	0.47123	0.0665			1.38058	0.14356	0.27939	0.53309	0.11742
1.41126	0.20286	0.5067	0.09063			1.41126	0.15409	0.29877	0.55152	0.10598
1.44194	0.20571	0.54736	0.12994			1.44194	0.15854	0.33208	0.57753	0.09271
1.47262	0.1928	0.58944	0.17565			1.47262	0.15627	0.38036	0.61787	0.07979
1.5033	0.16322	0.62948	0.22349			1.5033	0.14714	0.4416	0.67696	0.07083
1.53398	0.11937	0.66536	0.27073			1.53398	0.13171	0.51192	0.75539	0.07026
1.56466	0.0763	0.69701	0.31516			1.56466	0.11174	0.58673	0.85001	0.07995
1.59534	0.09152	0.72678	0.3548			1.59534	0.09156	0.6614	0.95521	0.09742
1.62602	0.16811	0.75923	0.38793			1.62602	0.08071	0.73149	1.06434	0.11908
1.6567	0.26263	0.80015	0.41327			1.6567	0.09091	0.79301	1.17061	0.14239
1.68738	0.35947	0.85468	0.43024			1.68738	0.12104	0.84245	1.26764	0.16579
1.71806	0.44935	0.92531	0.43946			1.71806	0.16141	0.87697	1.34978	0.18838
1.74874	0.52423	1.01059	0.4434			1.74874	0.2049	0.89451	1.41226	0.20972
1.77942	0.57712	1.10535	0.44716			1.77942	0.24696	0.89387	1.45137	0.2297
1.8101	0.60295	1.20182	0.45902			1.8101	0.28413	0.87476	1.46455	0.24859
1.84078	0.60058	1.29103	0.48951			1.84078	0.31351	0.83787	1.45041	0.26694
1.87146	0.57659	1.36398	0.5481			1.87146	0.33296	0.78484	1.40881	0.28562
1.90214	0.55233	1.41254	0.6395			1.90214	0.34167	0.71819	1.34079	0.30576
1.93282	0.57045	1.43005	0.76299			1.93282	0.34148	0.64129	1.24855	0.3286
1.9635	0.67779	1.41179	0.91446			1.9635	0.33916	0.55825	1.13534	0.35537
1.99418	0.88662	1.35535	1.08854			1.99418	0.34906	0.47388	1.0054	0.38708
2.02485	1.17795	1.2608	1.27962			2.02485	0.39139	0.39369	0.86388	0.42437
2.05553	1.52831	1.13082	1.48208			2.05553	0.48139	0.32381	0.71681	0.46743
2.08621	1.91778	0.97066	1.69039			2.08621	0.6212	0.27048	0.5713	0.51596
2.11689	2.32889	0.78808	1.89904			2.11689	0.80469	0.23801	0.43623	0.56924
2.14757	2.74516	0.59331	2.10263			2.14757	1.02396	0.22521	0.3239	0.62621
2.17825	3.15069	0.39996	2.29591			2.17825	1.2712	0.2246	0.25182	0.68553
2.20893	3.53022	0.23102	2.47394			2.20893	1.53848	0.22705	0.23334	0.74566
2.23961	3.86959	0.15189	2.63216			2.23961	1.81749	0.22596	0.25361	0.80497
2.27029	4.15616	0.21305	2.76654			2.27029	2.09941	0.21805	0.28202	0.86175
2.30097	4.3794	0.29826	2.87369			2.30097	2.37503	0.2026	0.29854	0.91431
2.33165	4.53129	0.35223	2.95097			2.33165	2.63501	0.18059	0.29414	0.96104
2.36233	4.60667	0.36384	2.99655			2.36233	2.87021	0.15412	0.26558	1.00044
2.39301	4.60347	0.33891	3.00949			2.39301	3.07207	0.12594	0.21296	1.03121
2.42369	4.52275	0.30945	2.98971			2.42369	3.23302	0.09898	0.13949	1.0523
2.45437	4.36863	0.34846	2.93802			2.45437	3.34688	0.07582	0.06081	1.06291
2.48505	4.14798	0.50355	2.85606			2.48505	3.40911	0.05777	0.09382	1.06259
2.51573	3.87011	0.74697	2.74623			2.51573	3.41715	0.04416	0.20703	1.0512
2.54641	3.54622	1.04435	2.61156			2.54641	3.37055	0.03419	0.33049	1.02896
2.57709	3.18882	1.37266	2.45563			2.57709	3.27101	0.03399	0.45306	0.99642
2.60777	2.81112	1.71366	2.2824			2.60777	3.12236	0.05359	0.56773	0.95447
2.63845	2.42635	2.05091	2.09604			2.63845	2.93039	0.08976	0.66845	0.90425
2.66913	2.04721	2.36909	1.90084			2.66913	2.70262	0.13763	0.75004	0.84719
2.69981	1.68533	2.65418	1.70097			2.69981	2.44793	0.19431	0.80833	0.78486
2.73049	1.35092	2.89396	1.50044			2.73049	2.17617	0.25725	0.84046	0.71897
2.76117	1.05259	3.07844	1.30293			2.76117	1.89776	0.32368	0.84499	0.65128
2.79185	0.79752	3.20028	1.11172			2.79185	1.62324	0.39074	0.82207	0.58351
2.82252	0.59192	3.25513	0.92968			2.82252	1.36284	0.45556	0.77359	0.5173
2.8532	0.44159	3.24169	0.75931			2.8532	1.12613	0.51543	0.70322	0.4541
2.88388	0.35017	3.16174	0.60285			2.88388	0.92153	0.56801	0.61672	0.3951
2.91456	0.31183	3.01996	0.46276			2.91456	0.75551	0.6114	0.52237	0.3412
2.94524	0.30715	2.82356	0.34256			2.94524	0.63111	0.6443	0.43217	0.29296
2.97592	0.31492	2.5819	0.24908			2.97592	0.54591	0.66602	0.36325	0.25053
3.0066	0.32283	2.30584	0.19531			3.0066	0.49128	0.67653	0.3347	0.21373
3.03728	0.32651	2.00718	0.19182			3.03728	0.45511	0.67642	0.35233	0.18205
3.06796	0.32573	1.69802	0.22463			3.06796	0.42647	0.66679	0.39999	0.15483
3.09864	0.32211	1.3901	0.27003			3.09864	0.39854	0.64916	0.45591	0.13139
3.12932	0.31837	1.09422	0.31491			3.12932	0.36864	0.62531	0.505	0.1112
3.16	0.31805	0.81976	0.35403			3.16	0.33701	0.59708	0.53887	0.09408
3.19068	0.32518	0.57426	0.38543			3.19068	0.30533	0.56617	0.55344	0.08023
3.22136	0.34327	0.36317	0.40857			3.22136	0.27573	0.53402	0.54748	0.07025
3.25204	0.3738	0.18972	0.42362			3.25204	0.25039	0.50164	0.52182	0.06479
3.28272	0.41558	0.05497	0.43118			3.28272	0.23173	0.46961	0.47893	0.06401
3.3134	0.46524	0.04236	0.43226			3.3134	0.22301	0.43809	0.42263	0.06716
3.34408	0.51837	0.10469	0.4282			3.34408	0.22813	0.40698	0.35794	0.07299
3.37476	0.57044	0.13657	0.42061			3.37476	0.24987	0.37608	0.2912	0.0804
3.40544	0.61745	0.14332	0.41135			3.40544	0.28787	0.34526	0.23065	0.08868
3.43612	0.65621	0.13124	0.40239			3.43612	0.33869	0.31463	0.18701	0.09753
3.4668	0.68459	0.108	0.39562			3.4668	0.39745	0.28454	0.17043	0.10684
3.49748	0.7016	0.08563	0.39267			3.49748	0.45902	0.25567	0.17981	0.11655
3.52816	0.70742	0.08494	0.39469			3.52816	0.51853	0.22889	0.20184	0.12654
3.55884	0.70339	0.11677	0.40224			3.55884	0.57169	0.20514	0.22413	0.13658
3.58952	0.69185	0.16906	0.41535			3.58952	0.61493	0.18523	0.24018	0.14629
3.62019	0.67598	0.23264	0.43372			3.62019	0.64564	0.16954	0.24765	0.15517
3.65087	0.65959	0.3043	0.45691			3.65087	0.66229	0.15789	0.2467	0.16271
3.68155	0.64684	0.38261	0.4845			3.68155	0.6646	0.14945	0.23902	0.16837
3.71223	0.64196	0.46611	0.51616			3.71223	0.65352	0.14306	0.22724	0.17167
3.74291	0.64886	0.55273	0.55161			3.74291	0.63123	0.13754	0.21442	0.17224
3.77359	0.6708	0.63965	0.5905			3.77359	0.60094	0.13198	0.20341	0.1698
3.80427	0.70991	0.72355	0.63236			3.80427	0.56666	0.12583	0.19605	0.16427
3.83495	0.76695	0.8009	0.67646			3.83495	0.53272	0.11894	0.19258	0.15569
3.86563	0.84118	0.86832	0.72187			3.86563	0.50318	0.11146	0.19169	0.14425
3.89631	0.93049	0.92296	0.76741			3.89631	0.48121	0.10373	0.19131	0.1303
3.92699	1.03155	0.96277	0.81178			3.92699	0.46858	0.09622	0.18943	0.11432
3.95767	1.14006	0.98677	0.85362			3.95767	0.46573	0.08945	0.18468	0.09692
3.98835	1.2511	0.99519	0.8916			3.98835	0.47244	0.08395	0.1765	0.07891
4.01903	1.35936	0.98957	0.92455			4.01903	0.48867	0.08022	0.16508	0.06144
4.04971	1.45947	0.97263	0.95149			4.04971	0.51493	0.07866	0.15121	0.04654
4.08039	1.54641	0.94817	0.97176			4.08039	0.5521	0.07948	0.13607	0.0381
4.11107	1.61577	0.92062	0.98499			4.11107	0.60064	0.08259	0.12094	0.04019
4.14175	1.66411	0.89441	0.99119			4.14175	0.65988	0.08761	0.10694	0.05093
4.17243	1.68919	0.87322	0.99071			4.17243	0.72769	0.09394	0.09472	0.06558
4.20311	1.69022	0.85918	0.9842			4.20311	0.80065	0.1009	0.08428	0.08149
4.23379	1.66795	0.85236	0.97259			4.23379	0.87456	0.1078	0.07508	0.0976
4.26447	1.62475	0.85086	0.957			4.26447	0.94492	0.11404	0.0665	0.11345
4.29515	1.56457	0.85151	0.93867			4.29515	1.00749	0.11916	0.05842	0.12884
4.32583	1.49279	0.85076	0.91883			4.32583	1.05863	0.12285	0.05191	0.14363
4.35651	1.41597	0.84563	0.89863			4.35651	1.09564	0.12496	0.04953	0.15764
4.38719	1.34137	0.83432	0.87906			4.38719	1.11699	0.12554	0.05387	0.17069
4.41786	1.27625	0.81669	0.86084			4.41786	1.12245	0.12475	0.06478	0.18252
4.44854	1.22681	0.79452	0.84446			4.44854	1.11312	0.12289	0.07976	0.19286
4.47922	1.19707	0.77154	0.83014			4.47922	1.09143	0.12029	0.09625	0.20142
4.5099	1.18807	0.7532	0.8179			4.5099	1.06093	0.11725	0.11231	0.20791
4.54058	1.19789	0.7459	0.8076			4.54058	1.02595	0.11399	0.12657	0.21209
4.57126	1.22248	0.75543	0.79905			4.57126	0.99112	0.11058	0.13808	0.21379
4.60194	1.25694	0.78506	0.79202			4.60194	0.9606	0.10695	0.14625	0.21289
4.63262	1.29655	0.83446	0.78627			4.63262	0.9374	0.10295	0.15085	0.20937
4.6633	1.33734	0.89995	0.78158			4.6633	0.92269	0.09837	0.15194	0.20328
4.69398	1.37614	0.9759	0.77772			4.69398	0.91571	0.09306	0.14984	0.19478
4.72466	1.4105	1.05619	0.77442			4.72466	0.91414	0.08698	0.14514	0.18408
4.75534	1.43835	1.13511	0.77131			4.75534	0.91488	0.08026	0.13856	0.17149
4.78602	1.45789	1.20771	0.76796			4.78602	0.9149	0.07322	0.13098	0.15734
4.8167	1.46743	1.26995	0.76384			4.8167	0.91188	0.06638	0.12327	0.14203
4.84738	1.46542	1.31867	0.75835			4.84738	0.90454	0.06047	0.11627	0.12596
4.87806	1.45055	1.35151	0.75089			4.87806	0.89269	0.0563	0.11064	0.10961
4.90874	1.42185	1.36689	0.74084			4.90874	0.87709	0.05458	0.10681	0.09346
4.93942	1.37893	1.36389	0.72771			4.93942	0.85914	0.05556	0.10497	0.07809
4.9701	1.32203	1.3422	0.71109			4.9701	0.84042	0.05901	0.10506	0.06426
5.00078	1.25212	1.30209	0.69076			5.00078	0.82236	0.06434	0.10696	0.05297
5.03146	1.17097	1.2443	0.66664			5.03146	0.80579	0.07095	0.11061	0.04551
5.06214	1.08104	1.17	0.63888			5.06214	0.79079	0.0784	0.11603	0.04295
5.09282	0.98538	1.08077	0.60778			5.09282	0.77669	0.08636	0.12337	0.04501
5.1235	0.88752	0.9785	0.5738			5.1235	0.76232	0.0946	0.13282	0.05005
5.15418	0.79119	0.86546	0.53753			5.15418	0.74631	0.10287	0.1445	0.0563
5.18486	0.70012	0.74426	0.49968			5.18486	0.72746	0.11091	0.15839	0.06254
5.21553	0.61765	0.61812	0.46098			5.21553	0.70502	0.11838	0.17428	0.06807
5.24621	0.54638	0.49137	0.42221			5.24621	0.67884	0.12496	0.19179	0.07247
5.27689	0.48774	0.37104	0.3841			5.27689	0.64938	0.1303	0.2104	0.07555
5.30757	0.44161	0.27179	0.34734			5.30757	0.61766	0.13414	0.22947	0.07722
5.33825	0.40633	0.22482	0.31254			5.33825	0.58504	0.13627	0.24836	0.07747
5.36893	0.37921	0.25623	0.28018			5.36893	0.55295	0.13661	0.26642	0.0764
5.39961	0.35725	0.33892	0.25063			5.39961	0.52263	0.13522	0.28311	0.07415
5.43029	0.33787	0.43807	0.22408			5.43029	0.49481	0.13228	0.29798	0.07092
5.46097	0.31929	0.53757	0.2006			5.46097	0.46957	0.12809	0.31075	0.06697
5.49165	0.30049	0.63033	0.18009			5.49165	0.44633	0.12307	0.32132	0.06259
5.52233	0.28099	0.71258	0.16229			5.52233	0.424	0.11764	0.32974	0.05809
5.55301	0.26063	0.78192	0.14688			5.55301	0.4013	0.11221	0.33624	0.05377
5.58369	0.23933	0.83673	0.13343			5.58369	0.37704	0.10712	0.34114	0.04988
5.61437	0.21703	0.8759	0.12157			5.61437	0.35039	0.1025	0.34481	0.04659
5.64505	0.19375	0.89877	0.11097			5.64505	0.321	0.09835	0.34755	0.04393
5.67573	0.1698	0.9051	0.10146			5.67573	0.289	0.09447	0.34956	0.04182
5.70641	0.14614	0.89507	0.09305			5.70641	0.25503	0.09058	0.35082	0.04006
5.73709	0.12489	0.86926	0.086			5.73709	0.22007	0.08637	0.35114	0.03839
5.76777	0.10984	0.82867	0.08074			5.76777	0.1854	0.0816	0.35014	0.03661
5.79845	0.1056	0.77467	0.07776			5.79845	0.15242	0.07613	0.34731	0.03455
5.82913	0.11404	0.70901	0.07734			5.82913	0.12259	0.06996	0.34211	0.03213
5.85981	0.13196	0.63372	0.0794			5.85981	0.09727	0.06326	0.33402	0.02938
5.89049	0.15415	0.5511	0.08333			5.89049	0.07753	0.0563	0.32266	0.02643
5.92117	0.17636	0.46364	0.08826			5.92117	0.06374	0.04949	0.30783	0.02353
5.95185	0.19568	0.3739	0.0932			5.95185	0.05511	0.04333	0.28953	0.02103
5.98253	0.21014	0.28454	0.09724			5.98253	0.04976	0.03835	0.26797	0.01934
6.0132	0.21852	0.19827	0.0996			6.0132	0.04571	0.03497	0.24359	0.01883

## Sheet: Fig. 2k
	R (Å)			Coordination number
Ni foil	2.48		Ni foil	12
Ni K-edge	2.49		Ni K-edge	9.08
Cu K-edge	2.51		Cu K-edge	8.63
Cu foil	2.54		Cu foil	12

## Sheet: Fig. 3a
H2 yield (mmol·gcat-1)
Time (d)	NiCu@CdS	error bar	Ni@CdS	error bar	Cu@CdS	error bar	CdS	error bar
0	0	0	0	0	0	0	0	0
1	15.1443	0.0959721	12.2022	0.160986	1.54059	0.137018	5.60926	0.537871
2	34.5312	1.30337	19.7886	0.410205	2.61053	0.222031	9.28023	0.479164
3	48.1694	3.0835	24.4065	0.145506	3.47414	0.280806	11.0315	0.809924
4	61.4935	0.280177	28.0678	2.35442	4.39795	0.346329	11.3046	1.46185
5	64.2628	4.42247	28.2034	0.0154792	5.1417	0.316333	12.0216	0.295657

## Sheet: Fig. 3b
H2 yield (mmol·gcat-1)
Time (d)	M. b-NiCu@CdS	error bar	M. b-Ni@CdS	error bar	M. b-Cu@CdS	error bar	M. b-CdS	error bar	NiCu@CdS+M. b	error bar
0	0	0	0	0	0	0	0	0	64.2628	4.42247
1	0.0251772	0.0127722	0.278018	0.037806	0.720221	0.12074	0.394561	0.020143	55.6956	1.24145
2	0.0461927	0.0144478	0.538524	0.114583	1.40979	0.0340548	0.937463	0.0891378	50.0674	0.0433424
3	0.0734499	0.0421769	0.741018	0.209069	2.20934	0.0712053	1.34078	0.0652439	43.8186	1.52472
4	0.0868897	0.0177081	0.92135	0.1846	2.68438	0.194755	1.73044	0.0912173	39.1349	1.59438
5	0.0921032	0.0325348	0.943252	0.199427	2.79499	0.127088	1.79586	0.126191	38.3644	1.62534

## Sheet: Fig. 3c
CH4 yield (mmol·gcat-1)
Time (d)	M. b-NiCu@CdS	error bar	M. b-Ni@CdS	error bar	M. b-Cu@CdS	error bar	M. b-CdS	error bar	NiCu@CdS+M. b	error bar
0	0	0	0	0	0	0	0	0	0	0
1	3.95684	0.0913283	1.36711	0.0861766	0.302646	0.065707	0.663304	0.131575	1.91548	0.0773971
2	6.1974	0.0216709	1.92533	0.0582076	0.511707	0.0253642	1.02341	0.037151	3.13044	0.371506
3	8.05706	0.385438	2.11798	0.190692	0.677533	0.0711945	1.46124	0.123836	4.09727	0.546174
4	9.0602	0.422589	2.36316	0.0800253	0.834055	0.223373	1.77866	0.108356	5.00324	0.48141
5	9.52596	0.339571	2.5361	0.026315	0.976348	0.0154792	1.86467	0.231906	5.15757	0.405561

## Sheet: Fig. 3d
m/z	Intensity (a.u.)		m/z	Intensity (a.u.)
17	16753300		16	762144
28	35053900		17	1387612
45	33537100		18	1913988
			19	1334717
			20	968470

## Sheet: Fig. 3e
	Semiconductors	Products	Light intensity (mW/cm2)	Quantum yield (%)
	Ni/Cu@CdS	CH4	0.8	12.41
	Ni:CdS	CH4	0.8	2.08
	CdS	CH4	1	0.34
	CdS	NH3	3.5	3.3
	CdS	NH3	10	6.73
	CdS	C2+	8	5.98
	CdS	H2	0.04	4
	CdS	H2	200	7.93
	GaN:ZnO	H2	3.4	1.88
	CdS	Acetate	2	2.44
	PDI/PFP	Acetate	5	1.6
	Au22(SG)18	Acetate	2	2.86
	CdS	NO2-	3.07	2
	InP	Shikimic acid	5.6	1.58
	Plants		100	< 1

## Sheet: Fig. 4c
	△GH* (eV)
Cu	0.33212
Ni1Cu2	-0.18398
Ni2Cu1	-0.25388
Ni	-0.6705

## Sheet: Fig. 5a
M. b-CdS			M. b-NiCu@CdS
PC1	PC2		PC1	PC2
-316	3.85		300	-47.5
-310	1.28		306	-54.3
-309	-3.85		296	50.9

[truncated: 30 more sheets: Fig. 5b, Fig. 5c, Fig. 5d, Supplementary Fig. 1a, Supplementary Fig. 2, Supplementary Fig. 3, Supplementary Fig. 4b, Supplementary Fig. 4c, Supplementary Fig. 4d, Supplementary Fig. 5a, Supplementary Fig. 5b, Supplementary Fig. 6a, Supplementary Fig. 7, Supplementary Fig. 8, Supplementary Fig. 10a, Supplementary Fig. 10b, Supplementary Fig. 11, Supplementary Fig. 12, Supplementary Fig. 13, Supplementary Fig. 14 …]
